# Supplementary material for: Utility of Analgesic and Anxiolytic Medication Dose during Colonoscopy in Identifying Patients with Irritable Bowel Syndrome
Source: ISRN Gastroenterol. 2012 Jan 4;2012:969015. doi: 10.5402/2012/969015 (PMC3261470; doi:10.5402/2012/969015)
Supplement: Supplementary file 1 — The supplement first details indications of colonoscopy. Where more than one indication of colonoscopy is given, it is listed as indication 2 and indication 3 if necessary. The table headed MISC shows infrequently given indications for colonoscopy. The tables on gross diagnosis indicate the Gastroenterologists recorded findings on colonoscopy. If more than one pathology was identified it is listed as gross diagnosis 2. The tables on abdominal surgery indicate whether the patient had recorded surgery prior to colonoscopy and what that surgery was. The final table indicates prior analgesic use in patients with IBS compared to those without IBS. [file 969015.f1.xlsx]

## Sheet: Sheet1
INDICATION1
		Frequency	Percent	Valid Percent	Cumulative Percent
Valid	Anemia	15	4.46429	4.47761	4.47761
	GI Bleed	46	13.6905	13.7313	18.209
	Abdominal Pain	85	25.2976	25.3731	43.5821
	Diarrhea	39	11.6071	11.6418	55.2239
	Constipation	19	5.65476	5.67164	60.8955
	Ulcerative Colitis	19	5.65476	5.67164	66.5672
	Chrohn's	22	6.54762	6.56716	73.1343
	Colon Cancer Screen	30	8.92857	8.95522	82.0896
	Polyp	39	11.6071	11.6418	93.7313
	Miscellaneous	21	6.25	6.26866	100
	Total	335	99.7024	100
Missing	System	1	0.297619
Total		336	100
INDICATION2
		Frequency	Percent	Valid Percent	Cumulative Percent
Valid	Abdominal Pain	8	2.38095	12.5	12.5
	Diarrhea	33	9.82143	51.5625	64.0625
	Constipation	14	4.16667	21.875	85.9375
	Chrohn's	1	0.297619	1.5625	87.5
	Polyp	2	0.595238	3.125	90.625
	Miscellaneous	6	1.78571	9.375	100
	Total	64	19.0476	100
Missing	System	272	80.9524
Total		336	100
INDICATION3
		Frequency	Percent	Valid Percent	Cumulative Percent
Valid	Constipation	3	0.892857	100	100
Missing	System	333	99.1071
Total		336	100
MiscSpecify
		Frequency	Percent	Valid Percent	Cumulative Percent
Valid		327	97.3214	97.3214	97.3214
	ABN CT	2	0.595238	0.595238	97.9167
	ANGIODYSPLASIA RECTAL	1	0.297619	0.297619	98.2143
	AVM	1	0.297619	0.297619	98.5119
	CHANGE IN BOWEL HABBIT	1	0.297619	0.297619	98.8095
	CHANGE IN BOWEL HABBIT, DLOSIS	1	0.297619	0.297619	99.1071
	DLOSIS	1	0.297619	0.297619	99.4048
	DTIS	1	0.297619	0.297619	99.7024
	IBD	1	0.297619	0.297619	100
	Total	336	100	100
GrossDX1
		Frequency	Percent	Valid Percent	Cumulative Percent
Valid	Normal	122	36.3095	36.3095	36.3095
	Polyp	65	19.3452	19.3452	55.6548
	Diverticulosis	48	14.2857	14.2857	69.9405
	Colitis	40	11.9048	11.9048	81.8452
	Crohn's	20	5.95238	5.95238	87.7976
	Ilitis	3	0.892857	0.892857	88.6905
	Ulcer	7	2.08333	2.08333	90.7738
	Possible Polyps	1	0.297619	0.297619	91.0714
	Stricture	1	0.297619	0.297619	91.369
	Spasm	2	0.595238	0.595238	91.9643
	Redundant colon	2	0.595238	0.595238	92.5595
	IBD	2	0.595238	0.595238	93.1548
	Angiodysplasia	2	0.595238	0.595238	93.75
	Miscellaneous	13	3.86905	3.86905	97.619
	Hemorrhoids	8	2.38095	2.38095	100
	Total	336	100	100
GrossDX2
		Frequency	Percent	Valid Percent	Cumulative Percent
Valid	Diverticulosis	11	3.27381	33.3333	33.3333
	Colitis	4	1.19048	12.1212	45.4545
	Crohn's	2	0.595238	6.06061	51.5152
	Ilitis	3	0.892857	9.09091	60.6061
	Ulcer	1	0.297619	3.0303	63.6364
	Possible Polyps	9	2.67857	27.2727	90.9091
	Stricture	1	0.297619	3.0303	93.9394
	Redundant colon	2	0.595238	6.06061	100
	Total	33	9.82143	100
Missing	System	303	90.1786
Total		336	100
AbdSurg
		Frequency	Percent	Valid Percent	Cumulative Percent
Valid	No	161	47.9167	48.0597	48.0597
	Yes	174	51.7857	51.9403	100
	Total	335	99.7024	100
Missing	System	1	0.297619
Total		336	100
AbdSurgSpecify
		Frequency
Valid		165
	ADHESIONLYSIS	3
	APPENDECTOMY, CHOLECYSTECTOMY	1
	APPENDECTOMY	13
	APPENDECTOMY, HERNIA REPAIR	2
	APPENDECTOMY, CHOLECYSTECTOMY, HYSTERECTOMY	1
	APPENDECTOMY, SPLENECTOMY, CHOLECYSTECTOMY	1
	APPENDECTOMY,HYSTERECTOMY, CHOLECYSTECTOMY	1
	BLADDER SURGERY	2
	CESARIAN SECTION	1
	CESARIAN SECTION, HYSTERECTOMY	2
	CESARIAN SECTION, HYSTERCTOMY, LAPROSCOPY	1
	CHOLECYSTECTOMY	29
	CHOLECYSTECTOMY, CESARIAN SECTION	2
	CHOLECYSTECTOMY , HERNIA REPAIR	1
	CHOLECYSTECTOMY, HERNIA REPAIR, FUNDOPLICATION	1
	CHOLECYSTECTOMY, KIDNEY,PANCTREAS TRANSPLANT	1
	CHOLECYSTECTOMY ,LAPSCOPY	2
	CHOLEECYSTECTOMY ,ERCP	1
	CHOLECYSTECTOMY ,HYSTERECTOMY,NEPHROLITHIASIS ,EXPLORATORY LAPARASCOPY	1
	CHOLECYSTECTOMY ,TUBAL LIGATION	1
	CECARIAN SECTION	5
	CESARIAN SECTION, APPENDECTOMY	1
	EXPLORATORY LAPARASCOPY	1
	FISSURE	1
	HERNIA	5
	HYSTERECTOMY	40
	HYSTERECTOMY BILATERAL SALPINGOOPHORECTOMY ,RESECTION/ANASTOMOSIS, APPENDCETOMY	1
	HYSTERECTOMY, BLADDERSURGERY	2
	HYSTERECTOMY, CHOLECYSTECTOMY	15
	HYSTERECTOMY, CHOLECYSTECTOMY, APPENDECTOMY	3
	HYSTERECTOMY, APPENDECTOMY	1
	LAPARASCOPY, APPENDECTOMY	3
	LAPARATOMY, HYSTERECTOMY	1
	LAPARASCOPY	1
	NEPHRECTOMY	1
	OVARIAN CYST REMOVAL,CYSTOCELE	1
	RENAL TRANSPLANT	1
	RESECTION /ANASTOMOSIS	9
	RESECTION/ANA, APPENDECTOMY	2
	RESECTION/ANASTOMOSIS, CHOLECYSTECTOMY, APPENDECTOMY	1
	SPLENECTOMY	1
	TISSUE HARVEST	1
	TUBAL LIGATION	1
	VASCULAR BYPASS	1
	Total	336
